# Supplementary material for: Particulate Matter (PM) and Parent, Nitrated and Oxygenated Polycyclic Aromatic Hydrocarbon (PAH) Emissions of Emulsified Heavy Fuel Oil in Marine Low-Speed Main Engine
Source: Toxics. 2024 May 31;12(6):404. doi: 10.3390/toxics12060404 (PMC11209265; doi:10.3390/toxics12060404)
Supplement: Supplementary file 1 [file toxics-12-00404-s001.zip]

Archive with 1 entries (1 files):
- toxics-3000194-supplementary.pdf
